# Supplementary material for: Sweat Testing for the Detection of Methylone after Controlled Administrations in Humans
Source: Int J Mol Sci. 2023 Apr 17;24(8):7395. doi: 10.3390/ijms24087395 (PMC10138602; doi:10.3390/ijms24087395)
Supplement: Supplementary file 1 [file ijms-24-07395-s001.zip]

Archive with 1 entries (1 files):
- ijms-2324381-supplementary.pdf
